# Supplementary material for: Symport and antiport mechanisms of human glutamate transporters
Source: Nat Commun. 2023 May 4;14:2579. doi: 10.1038/s41467-023-38120-5 (PMC10160106; doi:10.1038/s41467-023-38120-5)
Supplement: Supplementary file 7 — Source Data [file 41467_2023_38120_MOESM7_ESM.xlsx]

## Sheet: Primers
	Primers	Sequence 5' to 3'	The constructs' name in the manuscript
	C343G-F	CTGCCTGTGACCTTCCGGGGAGCCGAGGAGAACAATCAG	Min-Cys-C343G
	C343G-R	CTGATTGTTCTCCTCGGCTCCCCGGAAGGTCACAGGCAG
	Other mutaions at residue 343 of EAAT3 were introduced by mutaing the sequence coding C343G
	G343A-F	CCTGTGACCTTCCGGGCAGCCGAGGAGAACAATC	Min-Cys-C343A (because the wild type of residue 343 is cysetine
	G343A-R	GATTGTTCTCCTCGGCTGCCCGGAAGGTCACAGG
	G343V_F	CCTGTGACCTTCCGGGTGGCCGAGGAGAACAATC	Min-Cys-C343V
	G343V_R	GATTGTTCTCCTCGGCCACCCGGAAGGTCACAGG
	G343S_F	CTGCCTGTGACCTTCCGGTCTGCCGAGGAGAACAATCAG	Min-Cys-C343S
	G343S_R	CTGATTGTTCTCCTCGGCAGACCGGAAGGTCACAGGCAG
	G343T_F	CTGCCTGTGACCTTCCGGACAGCCGAGGAGAACAATCAG	Min-Cys-C343T
	G343T_R	CTGATTGTTCTCCTCGGCTGTCCGGAAGGTCACAGGCAG
	Mutations for OFS-crosslinking		EAAT3-X
	K269C_PF	CCTGTTTCTGATCGCCGGCTGCATCATCGAGGTGGAGGATTG
	K269C_PR	CAATCCTCCACCTCGATGATGCAGCCGGCGATCAGAAACAGG
	W441C_PF	GATCATCGCCGTGGACTGCCTGCTGGATCGGTTTAG
	W441C_PR	CTAAACCGATCCAGCAGGCAGTCCACGGCGATGATC

## Sheet: Supplementary 2d
	CPM/106 Cells, net uptake
	Time (min)	hEAAT3g						hEAAT3g_MinCys						hEAAT3g_MinCys_K269C_W441C
		1	2	3				1	2	3				1	2	3
	0.5	133880	128560	146030				155010	135330	116890				11060	15910	11950
	1	180800	193970	209830				276300	198570	159030				15900	25390	21420
	2	237940	286800	338380				356720	261130	244840				15580	45360	32150
	3	365200	371980	339590				406700	320150	294220				21840	55620	47590
	5	385320	440080	379980				404680	407610	335820				59970	62910	60380

## Sheet: Supplementary 2e
		CPM/106 Cells
		Time (min)	MinCys_K269C_W441C_Choline						MinCys_K269C_W441C_Na
			1	2	3				1	2	3
		0.5	15130	14180	14250				26190	30090	26200
		1	15660	12640	13620				31560	38030	35040
		2	31140	20890	13110				43720	66250	45260
		3	32320	16400	10250				54160	72020	57840
		5	16290	28440	23300				76260	91350	83680

## Sheet: raw-image of SF2f
		exposion time-200 ms

## Sheet: raw-image of SF2g 
			exposion time-200 ms

## Sheet: raw-image of SF2h
		exposion time-200 ms
